# Supplementary material for: Identification of avoidance genes through neural pathway-specific forward optogenetics
Source: PLoS Genet. 2019 Dec 31;15(12):e1008509. doi: 10.1371/journal.pgen.1008509 (PMC6938339; doi:10.1371/journal.pgen.1008509)
Supplement: S1 File — (XLSX) [file pgen.1008509.s007.xlsx]

## Sheet: Screen condition determination
Figure 2a						Figure 2b						Figure 2c
Stage	ATR	n responding	n not responding	Fraction responding		Stage	Light intensity (W/m2)	n responding	n not responding	Fraction responding		Light intensity (W/m2)	Light stimuli duration (s)	n responding	n not responding	Fraction responding
L1	+	41	19	0.683333		L1	7	0	60	0		7	0.5	1	119	0.00833333
L1	-	4	56	0.0666667		L1	10	10	50	0.166667		10	0.5	76	44	0.633333
L2	+	60	0	1		L1	14	23	37	0.383333		14	0.5	94	46	0.671429
L2	-	2	58	0.0333333		L1	23	22	38	0.366667		23	0.5	108	12	0.9
L3	+	60	0	1		L1	30	21	39	0.35		30	0.5	73	7	0.9125
L3	-	3	57	0.05		L1	61	30	30	0.5		61	0.5	117	3	0.975
L4	+	60	0	1		L1	101	33	27	0.55		101	0.5	60	0	1
L4	-	0	60	0		L1	146	41	19	0.683333		146	0.5	60	0	1
Adult	+	60	0	1		L2	7	3	57	0.05		7	1	3	117	0.025
Adult	-	0	60	0		L2	10	18	42	0.3		10	1	86	36	0.704918
						L2	14	23	37	0.383333		14	1	99	61	0.61875
						L2	23	35	25	0.583333		23	1	107	13	0.891667
						L2	30	43	17	0.716667		30	1	91	9	0.91
						L2	61	49	11	0.816667		61	1	119	1	0.991667
						L2	101	59	1	0.983333		101	1	60	0	1
						L2	146	60	0	1		146	1	60	0	1
						L3	7	1	59	0.0166667		7	2	10	50	0.166667
						L3	10	18	42	0.3		10	2	47	13	0.783333
						L3	14	30	30	0.5		14	2	23	17	0.575
						L3	23	38	22	0.633333		23	2	53	7	0.883333
						L3	30	46	14	0.766667		30	2	35	5	0.875
						L3	61	55	5	0.916667		61	2	59	1	0.983333
						L3	101	60	0	1		101	2	60	0	1
						L3	146	60	0	1		146	2	60	0	1
						L4	7	4	56	0.0666667
						L4	10	15	45	0.25
						L4	14	32	28	0.533333
						L4	23	37	23	0.616667
						L4	30	45	15	0.75
						L4	61	57	3	0.95
						L4	101	60	0	1
						L4	146	60	0	1
						Adult	7	2	58	0.0333333
						Adult	10	20	40	0.333333
						Adult	14	35	25	0.583333
						Adult	23	40	20	0.666667
						Adult	30	57	3	0.95
						Adult	61	59	1	0.983333
						Adult	101	60	0	1
						Adult	146	60	0	1

## Sheet: Light-evoked behavior
Light evoked behavior in mutant and transgenic animals (data in Figures 3, 4, 7, 8)
Strain	Number of responsded trial (out of 5 light trials)*											* each data point correspond to one different animal, data are organized in raw of ten animals that came from the same plate
DAG356 (control)	5	5	5	5	5	5	5	5	5	5
DAG356 (control)	3	5	3	5	5	5	5	5	5	5
DAG356 (control)	5	4	5	5	5	5	5	5	5	5
DAG356 (control)	5	5	5	5	5	4	5	5	5	5
DAG356 (control)	5	5	5	5	5	5	5	5	5	5
DAG356 (control)	5	5	5	5	5	5	5	5	5	5
DAG356 (control)	5	5	5	5	5	5	5	5	5	5
DAG356 (control)	5	5	5	5	5	5	5	5	5	4
DAG356 (control)	5	5	5	5	5	5	5	5	5	5
DAG356 (control)	5	4	5	5	5	5	5	5	5	5
DAG356 (control)	5	5	3	5	5	5	5	5	5	5
DAG356 (control)	5	5	5	5	5	5	5	5	5	5
DAG356 (control)	5	5	5	5	5	3	5	5	5	5
DAG356 (control)	5	5	5	5	5	5	5	5	5	5
DAG356 (control)	5	5	5	5	5	5	5	5	5	5
DAG356 (control)	5	5	5	5	5	3	5	5	4	5
DAG356 (control)	5	5	5	5	5	5	5	5	5	5
DAG356 (control)	5	5	5	5	5	5	5	5	5	5
DAG356 (control)	5	5	5	4	5	5	5	5	5	5
DAG356 (control)	5	5	5	5	5	5	5	5	5	5
DAG356 (control)	5	5	5	4	5	5	5	5	5	5
DAG356 (control)	5	5	5	5	5	5	5	5	5	5
DAG356 (control)	5	4	5	5	5	5	5	5	5	5
DAG356 (control)	5	5	5	5	5	5	5	4	5	5
DAG356 (control)	5	5	5	5	5	5	5	4	5	5
DAG356 (control)	5	5	5	5	5	5	5	5	5	5
DAG356 (control)	5	5	5	5	5	5	4	5	4	5
DAG356 (control)	5	5	5	4	5	5	5	5	5	5
DAG356 (control)	5	5	5	5	4	5	5	5	5	5
DAG356 (control)	5	4	5	3	5	5	5	5	5	5
DAG356 (control)	5	5	4	5	5	5	5	5	5	5
DAG356 (control)	5	5	5	5	5	5	5	5	5	5
unc-14(dom8)	1	1	3	2	2	3	3	3	5	5
unc-14(dom8)	1	1	0	2	1	3	1	3	2	0
unc-14(dom8)	0	1	3	3	0	0	3	2	5	0
unc-14(dom8)	5	0	0	2	5	2	2	1	3	3
unc-14(dom8)	2	2	0	3	2	3	4	3	3	2
unc-14(dom8)	5	4	2	1	1	0	0	0	5	1
unc-14(dom8)	1	3	1	1	2	4	5	4	3	1
unc-14(dom8)	0	1	0	1	3	2	1	2	5	1
unc-14(dom8)	2	0	1	0	3	5	5	2	1	0
unc-14(dom8)	0	0	5	3	1	5	0	1	5	2
unc-14(dom8)	0	2	1	0	0	1	2	2	0	1
unc-14(dom8)	2	2	4	2	3	4	4	1	2	2
unc-14(dom8)	1	1	2	0	1	5	3	3	4	5
unc-14(dom8)	2	3	1	2	3	1	1	1	0	1
unc-14(dom8)	5	3	2	0	5	0	1	0	2	0
unc-14(dom8)	0	1	2	1	1	1	0	0	1	3
unc-14(dom8)	1	0	3	0	1	4	3	2	5	1
unc-14(dom8)	1	3	2	0	0	1	0	4	0	1
unc-14(dom8)	2	3	1	0	4	2	2	2	1	1
unc-14(dom8)	4	3	1	0	2	5	1	1	0	2
unc-14(dom8)	0	0	1	0	3	4	1	0	1	4
unc-14(dom8)	0	1	1	4	5	4	2	1	0	0
unc-14(dom8)	1	1	0	1	2	1	0	0	1	0
unc-14(dom8)	1	2	0	1	4	2	1	2	3	0
unc-14(dom8)	2	1	1	2	3	5	2	3	1	1
unc-14(dom8)	1	0	1	1	3	2	1	2	1	2
unc-14(dom8)	3	0	2	3	5	5	5	1	3	1
unc-14(dom8)	1	2	0	5	2	0	5	1	3	4
unc-14(dom8)	0	1	1	2	2	4	2	1	2	0
unc-14(dom8)	0	2	3	0	4	3	2	2	2	0
unc-14(dom8)	5	1	1	2	2	1	1	5	4	2
unc-14(dom8)	2	0	3	2	3	4	1	3	2	3
unc-14(dom8)	0	3	5	2	2	1	4	5	2	2
unc-14(dom8)	2	0	5	3	2	3	1	3	4	5
unc-14(dom8)	2	1	1	2	0	2	1	0	0	1
unc-14(dom8)	0	1	0	2	1	0	2	0	1	0
unc-14(dom8)	1	1	0	0	0	1	0	1	0	1
unc-14(dom8)	4	3	2	1	0	1	0	2	4	2
unc-14(dom8)	1	1	2	2	3	1	4	2	3	1
unc-14(dom8)	3	2	2	2	1	3	5	1	0	3
unc-14(dom8)	2	1	0	5	1	0	0	2	2	5
unc-14(dom8)	0	1	1	0	0	3	2	1	0	0
unc-14(dom8)	1	0	1	0	1	2	1	3	0	1
unc-14(dom8)	1	2	0	1	0	1	2	5	1	1
unc-14(dom8)	0	0	0	1	0	0	0	3	1	0
unc-14(dom8)	3	2	1	1	3	1	2	0	2	0
unc-14(dom8)	3	0	0	2	0	0	1	0	0	1
unc-14(dom8)	2	0	5	5	5	3	4	3	1	2
unc-14(dom8)	0	2	1	0	0	1	0	2	1	4
unc-14(dom8)	3	2	1	2	1	3	5	0	1	3
unc-14(dom8)	2	1	5	0	0	0	1	1	0	0
unc-14(dom8)	4	2	2	2	1	0	0	1	0	1
unc-14(dom8)	1	3	1	2	0	0	2	1	3	1
unc-14(dom8)	2	2	3	2	1	1	2	3	5	1
unc-14(dom8)	4	1	5	2	1	3	2	4	5	5
unc-14(dom8)	0	1	1	0	1	4	0	1	0	3
unc-14(dom8)	1	0	1	3	1	3	2	0	2	1
unc-14(dom8)	0	2	5	0	2	3	3	4	3	5
unc-14(dom8)	0	1	1	0	0	0	2	3	0	2
unc-14(dom8)	0	0	5	0	1	2	4	2	3	3
unc-14(dom8)	3	4	0	5	3	0	3	1	2	3
unc-14(dom8)	1	3	4	0	1	0	1	3	0	5
unc-14(dom8)	1	3	3	5	3	3	1	0	1	1
unc-14(dom8)	1	3	1	3	2	1	3	1	0	1
unc-14(dom8)	2	3	0	1	0	0	1	1	0	2
unc-14(dom8)	2	1	1	2	0	3	2	1	0	1
unc-4(dom9)	0	0	0	0	0	0	1	1	0	0
unc-4(dom9)	0	0	0	0	0	0	0	0	0	0
unc-4(dom9)	0	0	0	0	0	0	0	0	0	0
unc-4(dom9)	0	0	0	0	0	0	0	0	0	0
unc-4(dom9)	0	0	0	0	0	0	0	0	0	0
unc-4(dom9)	0	0	0	0	0	0	0	0	0	2
unc-4(dom9)	0	0	0	0	0	0	0	1	0	0
unc-4(dom9)	0	0	0	0	0	0	1	0	2	0
unc-4(dom9)	0	0	0	0	1	0	0	0	0	0
unc-4(dom9)	0	0	0	0	0	0	2	0	0	0
unc-4(dom9)	1	0	1	0	0	1	0	0	1	0
unc-4(dom9)	0	0	0	4	0	0	2	0	0	0
unc-4(dom9)	0	0	0	0	0	0	0	0	0	0
unc-4(dom9)	0	0	0	1	0	0	0	0	0	0
unc-4(dom9)	0	0	0	1	0	0	0	0	0	0
unc-4(dom9)	0	0	0	0	0	0	0	1	0	0
unc-4(dom9)	0	0	0	4	0	0	0	0	0	0
unc-4(dom9)	0	0	0	0	0	0	0	0	0	0
unc-4(dom9)	0	0	0	0	0	2	0	0	1	1
unc-4(dom9)	4	0	1	1	0	0	0	0	0	0
unc-4(dom9)	0	1	0	0	1	0	0	0	2	0
unc-4(dom9)	0	0	0	0	0	1	0	2	0	1
unc-4(dom9)	0	0	0	0	0	0	0	0	0	0
unc-4(dom9)	0	0	0	0	0	1	0	0	0	0
unc-4(dom9)	0	0	0	0	0	2	0	0	0	0
unc-4(dom9)	0	0	0	0	0	0	0	0	0	0
unc-4(dom9)	1	0	0	0	0	0	0	0	0	0
unc-4(dom9)	0	0	0	0	0	0	1	0	0	0
unc-4(dom9)	0	0	0	0	0	0	0	0	2	0
unc-4(dom9)	0	0	0	0	0	0	0	0	0	0
unc-4(dom9)	0	0	0	0	0	0	0	0	0	0
unc-4(dom9)	0	0	0	0	0	1	0	0	0	0
unc-4(dom9)	0	0	0	0	0	0	1	0	1	0
unc-4(dom9)	0	0	0	0	0	0	1	0	0	0
unc-4(dom9)	0	0	0	0	0	1	0	0	0	0
unc-4(dom9)	0	0	0	0	0	0	0	0	0	0
unc-4(dom9)	0	0	2	0	0	0	0	0	0	2
unc-4(dom9)	0	0	0	0	0	0	1	0	0	0
unc-4(dom9)	1	0	0	0	0	0	0	0	0	0
unc-4(dom9)	0	0	0	0	0	1	0	0	0	0
unc-4(dom9)	0	0	0	1	0	0	1	0	0	0
unc-4(dom9)	0	0	1	0	0	0	0	0	0	0
unc-4(dom9)	0	1	0	0	0	0	0	2	0	0
unc-4(dom9)	0	1	1	0	0	0	0	3	0	0
unc-4(dom9)	0	0	0	0	0	1	0	0	0	0
unc-4(dom9)	0	0	0	0	0	0	0	1	4	0
unc-4(dom9)	0	0	0	0	0	0	0	0	0	0
unc-4(dom9)	0	0	0	0	0	5	0	1	0	1
unc-4(dom9)	0	0	0	0	0	0	0	0	0	0
unc-4(dom9)	0	0	0	0	1	0	0	0	0	0
unc-4(dom9)	0	0	0	5	0	0	0	0	0	0
unc-4(dom9)	0	0	0	0	0	0	0	0	1	0
unc-4(dom9)	0	0	0	0	0	0	0	1	0	0
unc-4(dom9)	0	0	0	0	0	0	0	0	1	0
unc-4(dom9)	0	0	0	0	0	0	1	0	0	0
unc-4(dom9)	0	0	0	2	0	0	0	0	0	0
unc-4(dom9)	1	0	0	0	0	0	0	0	0	0
unc-4(dom9)	0	0	0	1	0	0	0	0	0	0
unc-4(dom9)	0	0	0	0	0	0	0	0	0	0
unc-4(dom9)	0	0	0	0	0	0	0	0	0	0
unc-4(dom9)	1	0	0	0	0	0	0	0	0	0
unc-4(dom9)	0	0	0	0	0	0	0	1	1	0
unc-4(dom9)	0	0	1	0	0	3	0	0	0	1
unc-4(dom9)	0	0	0	0	0	0	0	0	0	0
syd-2(dom11)	4	3	1	5	5	0	4	1	0	3
syd-2(dom11)	1	1	4	2	0	3	0	3	0	5
syd-2(dom11)	5	5	0	3	5	0	5	1	2	3
syd-2(dom11)	1	2	3	2	0	2	5	5	2	2
syd-2(dom11)	2	4	2	3	3	2	3	0	0	0
syd-2(dom11)	0	1	0	0	0	2	0	0	3	2
syd-2(dom11)	0	3	1	2	0	5	0	4	0	3
syd-2(dom11)	0	0	0	3	1	0	4	0	5	5
syd-2(dom11)	2	0	2	2	1	0	0	5	2	2
syd-2(dom11)	0	0	0	3	2	2	2	5	0	0
syd-2(dom11)	0	0	0	5	0	5	1	0	0	1
syd-2(dom11)	0	0	4	3	4	0	4	3	1	3
syd-2(dom11)	0	1	0	0	0	1	2	4	0	0
syd-2(dom11)	0	3	1	3	0	0	1	3	3	2
syd-2(dom11)	2	0	2	0	0	2	5	2	0	3
syd-2(dom11)	2	4	3	3	0	3	2	3	2	3
syd-2(dom11)	2	3	4	4	3	5	2	5	2	1
syd-2(dom11)	3	5	4	1	2	2	1	4	3	2
syd-2(dom11)	0	5	4	5	3	2	1	2	3	4
syd-2(dom11)	0	3	3	0	1	2	0	2	2	4
syd-2(dom11)	0	0	3	4	2	1	3	3	3	3
syd-2(dom11)	0	2	1	0	0	3	0	3	2	2
syd-2(dom11)	2	5	0	2	1	5	3	2	4	3
syd-2(dom11)	0	0	3	1	2	0	0	0	3	3
syd-2(dom11)	1	3	0	4	0	3	2	2	3	4
syd-2(dom11)	0	2	1	3	2	1	4	0	2	5
syd-2(dom11)	1	2	2	3	1	3	2	3	4	3
syd-2(dom11)	0	0	0	2	1	2	1	0	1	1
syd-2(dom11)	4	5	5	3	2	0	3	1	1	0
syd-2(dom11)	5	0	0	3	0	3	3	5	2	2
syd-2(dom11)	0	0	0	2	1	2	1	0	1	1
syd-2(dom11)	3	1	2	4	2	4	2	5	3	5
syd-2(dom11)	4	5	5	3	2	0	3	1	1	0
syd-2(dom11)	4	2	3	3	5	3	3	2	0	3
syd-2(dom11)	5	0	0	3	0	3	3	5	2	2
syd-2(dom11)	0	3	0	5	2	3	3	4	5	2
syd-2(dom11)	1	4	2	1	3	5	2	0	3	2
syd-2(dom11)	5	2	0	0	3	4	2	3	3	4
syd-2(dom11)	0	4	0	3	1	3	0	2	1	0
syd-2(dom11)	1	0	3	2	2	4	4	1	2	3
syd-2(dom11)	2	2	5	3	3	5	3	2	3	2
syd-2(dom11)	0	2	5	3	3	2	3	5	1	3
syd-2(dom11)	0	4	2	5	3	4	2	5	3	3
syd-2(dom11)	0	5	0	4	0	0	5	0	4	3
syd-2(dom11)	0	0	2	5	5	4	3	1	1	3
syd-2(dom11)	0	5	4	4	2	4	2	3	5	5
syd-2(dom11)	1	4	3	0	2	1	1	0	1	3
syd-2(dom11)	0	0	3	2	5	3	3	3	2	1
syd-2(dom11)	3	3	2	5	2	4	2	1	2	3
syd-2(dom11)	4	0	1	0	2	1	0	0	1	3
syd-2(dom11)	0	4	1	0	4	0	2	3	4	1
syd-2(dom11)	1	3	5	5	3	5	2	2	1	5
syd-2(dom11)	0	4	2	3	0	4	3	3	1	5
syd-2(dom11)	1	2	3	4	2	3	2	4	4	4
syd-2(dom11)	1	3	1	0	1	5	2	3	1	2
syd-2(dom11)	2	5	5	2	5	1	0	0	1	0
syd-2(dom11)	5	4	3	0	4	0	0	0	1	2
syd-2(dom11)	2	3	0	1	2	0	0	5	0	0
syd-2(dom11)	5	0	5	5	0	1	5	5	2	2
syd-2(dom11)	2	5	3	4	0	1	3	3	2	3
syd-2(dom11)	0	1	0	1	4	4	2	5	2	2
syd-2(dom11)	3	4	3	5	2	0	5	0	3	2
syd-2(dom11)	0	4	1	4	2	2	2	1	3	4
syd-2(dom11)	1	0	3	3	2	0	3	0	2	1
syd-2(dom11)	2	0	1	0	3	3	3	2	1	4
syd-2(dom11)	0	5	0	3	1	0	1	2	4	3
syd-2(dom11)	1	4	1	5	2	1	3	5	3	3
unc-83(dom12)	0	0	0	2	0	1	1	3	2	0
unc-83(dom12)	2	2	3	1	0	4	1	2	0	1
unc-83(dom12)	0	0	0	0	1	0	1	0	0	2
unc-83(dom12)	0	0	1	0	1	0	2	0	0	0
unc-83(dom12)	1	0	1	0	2	1	1	1	0	4
unc-83(dom12)	0	1	0	3	0	2	1	3	5	0
unc-83(dom12)	2	0	1	0	0	1	0	0	0	1
unc-83(dom12)	0	0	0	1	2	2	1	0	0	0
unc-83(dom12)	1	1	3	0	1	0	0	1	0	0
unc-83(dom12)	2	5	0	0	1	2	0	1	0	1
unc-83(dom12)	1	0	3	1	0	1	0	4	1	2
unc-83(dom12)	0	1	1	0	1	0	0	0	1	0
unc-83(dom12)	5	1	0	2	0	1	5	3	0	2
unc-83(dom12)	1	0	1	4	4	0	5	5	4	0
unc-83(dom12)	0	0	0	3	0	0	0	0	0	1
unc-83(dom12)	0	0	2	1	0	0	0	0	1	1
unc-83(dom12)	0	0	1	0	0	1	3	1	1	0
unc-83(dom12)	0	1	2	0	1	0	0	2	2	0
unc-83(dom12)	0	0	0	1	0	0	0	1	0	0
unc-83(dom12)	0	1	1	0	0	2	0	0	1	1
unc-83(dom12)	0	0	0	2	0	0	0	1	0	5
unc-83(dom12)	5	0	2	4	0	0	1	0	0	4
unc-83(dom12)	0	3	1	1	1	1	2	3	2	1
unc-83(dom12)	0	0	1	5	0	0	0	2	1	0
unc-83(dom12)	0	5	0	1	1	1	0	0	0	0
unc-83(dom12)	1	0	0	0	0	0	0	5	0	1
unc-83(dom12)	0	1	0	1	3	3	2	0	0	5
unc-83(dom12)	2	1	0	5	1	2	2	2	0	1
unc-83(dom12)	0	0	0	1	0	1	4	1	1	0
unc-83(dom12)	0	0	0	2	0	1	1	5	1	5
unc-83(dom12)	0	0	1	0	4	5	1	5	0	1
unc-83(dom12)	1	0	0	1	0	0	1	0	0	0
unc-83(dom12)	0	0	0	0	1	0	0	0	2	4
unc-83(dom12)	0	0	0	5	0	0	1	0	0	0
unc-83(dom12)	0	0	1	0	0	0	0	0	0	0
unc-83(dom12)	5	3	1	2	0	0	0	0	0	0
unc-83(dom12)	1	2	5	0	1	1	0	0	2	1
unc-83(dom12)	2	1	0	0	0	1	0	3	0	0
unc-83(dom12)	1	0	0	0	0	1	0	0	0	0
unc-83(dom12)	0	3	0	0	1	0	0	0	0	2
unc-83(dom12)	0	0	0	0	0	0	0	0	0	0
unc-83(dom12)	1	0	5	5	5	0	0	0	0	0
unc-83(dom12)	0	5	0	0	0	0	0	5	5	1
unc-83(dom12)	0	0	1	0	0	2	5	0	5	0
unc-83(dom12)	0	0	0	1	0	1	2	0	0	1
unc-83(dom12)	0	1	0	0	0	0	0	0	0	1
unc-83(dom12)	2	0	0	0	1	0	0	5	0	0
unc-83(dom12)	1	0	0	0	5	4	0	0	0	0
unc-83(dom12)	0	2	0	0	1	0	0	0	0	5
unc-83(dom12)	0	0	0	1	0	5	1	5	0	4
unc-83(dom12)	0	1	1	0	1	4	1	5	0	0
unc-83(dom12)	1	0	0	0	0	0	1	0	2	0
unc-83(dom12)	5	4	3	5	1	1	1	0	3	4
unc-83(dom12)	0	0	1	0	0	0	0	0	2	0
unc-83(dom12)	0	1	0	0	0	0	2	2	2	4
unc-83(dom12)	0	0	0	1	0	0	1	1	1	2
unc-83(dom12)	0	1	1	0	2	2	1	0	2	1
unc-83(dom12)	0	0	0	3	0	0	0	2	0	2
unc-83(dom12)	1	2	0	1	4	2	1	2	3	0
unc-83(dom12)	1	1	0	1	2	1	0	0	1	0
unc-83(dom12)	0	1	1	4	5	4	2	1	0	0
unc-83(dom12)	0	0	1	0	3	4	1	0	1	4
unc-68(dom13)	0	0	0	1	1	0	1	1	0	0
unc-68(dom13)	0	0	0	0	0	2	0	0	1	0
unc-68(dom13)	0	1	0	0	3	2	1	0	0	0
unc-68(dom13)	0	0	0	0	0	0	0	1	0	0
unc-68(dom13)	0	0	1	0	0	0	5	5	0	1
unc-68(dom13)	1	2	1	2	1	1	1	0	0	1
unc-68(dom13)	0	0	0	1	1	0	0	0	2	0
unc-68(dom13)	0	4	1	0	4	0	0	0	1	0
unc-68(dom13)	0	1	0	0	1	0	2	1	0	1
unc-68(dom13)	0	0	1	2	0	1	0	0	0	1
unc-68(dom13)	0	1	2	0	0	0	0	0	0	0
unc-68(dom13)	4	0	1	1	0	2	0	0	1	1
unc-68(dom13)	0	0	0	0	0	0	0	0	0	0
unc-68(dom13)	0	0	0	0	0	0	0	0	0	0
unc-68(dom13)	0	0	0	1	0	0	0	0	1	0
unc-68(dom13)	0	1	0	0	0	1	2	0	0	1
unc-68(dom13)	1	1	1	1	0	1	2	3	1	1
unc-68(dom13)	0	1	0	0	3	2	1	0	2	0
unc-68(dom13)	0	0	0	0	0	0	0	0	0	0
unc-68(dom13)	0	1	0	0	0	0	0	2	1	0
unc-68(dom13)	1	2	1	1	0	0	0	1	0	0
unc-68(dom13)	1	2	3	2	1	0	1	1	0	1
unc-68(dom13)	0	0	1	2	2	1	0	1	1	0
unc-68(dom13)	0	1	0	1	0	0	0	1	2	1
unc-68(dom13)	1	1	1	0	2	2	1	2	2	1
unc-68(dom13)	0	1	0	1	0	1	2	1	0	1
unc-68(dom13)	0	0	1	0	0	1	0	2	1	0
unc-68(dom13)	3	0	0	1	2	1	3	0	1	1
unc-68(dom13)	1	1	0	1	0	1	1	0	0	1
unc-68(dom13)	0	1	1	1	1	0	1	0	0	0
unc-68(dom13)	1	0	2	0	0	0	2	1	0	1
unc-68(dom13)	0	1	1	0	0	1	0	0	2	0
unc-68(dom13)	0	0	1	0	0	1	0	1	1	0
unc-68(dom13)	1	0	0	0	0	1	0	0	0	1
unc-68(dom13)	0	0	0	0	1	0	0	2	0	0
unc-68(dom13)	0	1	0	0	0	0	0	3	1	0
unc-68(dom13)	1	2	0	1	1	1	2	1	2	2
unc-68(dom13)	1	1	2	1	0	2	1	1	2	3
unc-68(dom13)	1	1	2	1	1	0	0	1	2	1
unc-68(dom13)	0	1	0	1	0	1	1	1	1	1
unc-68(dom13)	0	2	1	0	0	0	1	0	1	0
unc-68(dom13)	0	0	0	0	0	1	1	0	0	1
unc-68(dom13)	0	1	1	0	0	0	2	1	1	2
unc-68(dom13)	0	0	0	2	0	1	0	1	1	2
unc-68(dom13)	0	1	0	0	0	2	1	1	1	0
unc-68(dom13)	2	1	0	1	0	1	0	1	0	1
unc-68(dom13)	0	0	0	0	0	1	0	1	0	1
unc-68(dom13)	0	0	0	1	1	0	0	0	0	0
unc-68(dom13)	2	0	2	2	0	1	2	1	2	0
unc-68(dom13)	0	0	0	0	0	0	0	0	0	1
unc-68(dom13)	0	0	0	0	1	1	2	1	0	1
unc-68(dom13)	0	0	2	1	0	2	0	0	3	1
unc-68(dom13)	0	0	0	0	1	1	2	1	0	1
unc-68(dom13)	0	0	2	1	0	2	0	0	3	1
eat-4(dom15)	5	0	0	4	0	0	0	2	4	2
eat-4(dom15)	0	4	5	5	0	4	0	3	0	0
eat-4(dom15)	5	5	0	5	0	0	2	0	5	5
eat-4(dom15)	0	4	0	0	3	0	5	2	0	0
eat-4(dom15)	2	4	0	0	0	5	4	4	0	0
eat-4(dom15)	5	0	3	4	5	0	5	0	5	0
eat-4(dom15)	0	5	3	5	0	3	0	5	5	0
eat-4(dom15)	5	5	5	0	5	5	0	3	0	0
eat-4(dom15)	0	5	0	5	5	4	3	5	1	4
eat-4(dom15)	5	0	5	5	5	0	0	4	1	5
eat-4(dom15)	5	0	0	0	0	0	4	5	5	5
eat-4(dom15)	5	3	0	5	5	0	5	4	0	5
eat-4(dom15)	5	4	5	5	2	0	5	0	0	0
eat-4(dom15)	5	0	0	0	5	5	0	5	0	5
eat-4(dom15)	5	0	0	0	5	1	0	5	0	0
eat-4(dom15)	0	5	5	2	0	5	5	3	4	0
eat-4(dom15)	0	0	5	5	5	5	5	0	5	0
eat-4(dom15)	5	5	5	5	0	5	5	0	5	1
eat-4(dom15)	0	1	5	5	0	0	5	5	5	0
eat-4(dom15)	0	0	5	3	0	2	2	0	5	0
eat-4(dom15)	0	0	3	0	4	2	0	0	5	5
eat-4(dom15)	5	4	0	5	5	5	0	2	0	3
eat-4(dom15)	3	0	0	5	0	5	0	3	5	2
eat-4(dom15)	0	1	0	5	5	4	0	5	3	0
eat-4(dom15)	0	5	5	0	3	3	5	0	2	3
eat-4(dom15)	5	0	0	5	0	5	0	5	5	0
eat-4(dom15)	5	0	5	0	5	0	5	0	2	5
unc-14(dom8) + unc-14p rescue	4	1	5	5	5	5	5	5	0	5
unc-14(dom8) + unc-14p rescue	5	3	5	5	5	5	5	3	4	5
unc-14(dom8) + unc-14p rescue	5	2	3	5	5	3	1	4	5	3
unc-14(dom8) + unc-14p rescue	5	3	3	4	5	5	5	5	2	5
unc-14(dom8) + unc-14p rescue	5	5	0	5	5	2	4	3	5	5
unc-14(dom8) + unc-14p rescue	1	0	5	5	5	5	3	5	2	5
unc-14(dom8) + unc-14p rescue	4	5	4	2	0	3	3	5	3	0
unc-14(dom8) + unc-14p rescue	3	4	4	5	3	3	4	1	5	4
unc-14(dom8) + mec-3p::rescue	3	1	3	2	4	5	2	4	3	3
unc-14(dom8) + mec-3p::rescue	4	0	5	4	2	1	2	3	4	2
unc-14(dom8) + mec-3p::rescue	3	0	3	2	4	2	1	3	5	4
unc-14(dom8) + mec-3p::rescue	1	3	2	2	4	2	1	3	3	2
unc-14(dom8) + mec-3p::rescue	5	4	3	3	2	5	3	2	5	3
unc-14(dom8) + mec-3p::rescue	4	2	5	4	3	3	4	4	3	2
unc-14(dom8) + mec-3p::rescue	4	3	1	5	3	3	4	1	5	4
unc-14(dom8) + mec-3p::rescue	5	3	5	3	4	5	4	5	3	4
unc-14(dom8) + mec-3p::rescue	1	1	5	1	3	4	1	1	3	2
unc-14(dom8) + mec-3p::rescue	4	2	2	3	1	2	5	5	3	4
unc-14(dom8) + mec-3p::rescue	2	3	4	4	3	4	2	2	4	3
unc-14(dom8) + mec-3p::rescue	3	4	3	2	1	4	2	5	4	3
unc-4(dom9) + unc-4p rescue	2	4	4	5
unc-4(dom9) + unc-4p rescue	5	5	0	5	5	0	5	2	0	5
unc-4(dom9) + unc-4p rescue	0	0	5	5	3	4	5	5	5	5
unc-4(dom9) + unc-4p rescue	5	4	1	5	0	3	2	3	0
unc-4(dom9) + unc-4p rescue	5	0	0	5	0	4	5	1	0	5
unc-4(dom9) + unc-4p rescue	5	2	5	3	5	5	5	5	3	5
unc-4(dom9) + unc-4p rescue	4	5	4	5	5	5	3	4	5	0
unc-4(dom9) + unc-4p rescue	4	5	4	5	5	5	3	4	5	0
unc-4(dom9) + unc-4p rescue	5	2	5	3	5	5	5	5	3	5
unc-4(dom9) + unc-4p rescue	3	5	5	4
unc-4(dom9) + unc-4p rescue	3	4	5	5	5	4	5	5	0	5
unc-4(dom9) + unc-4p rescue	4	3	4	5	4	5	2	5	5	5
unc-4(dom9) + unc-4p rescue	2	4	5	5	2	4	5	3	0	4
unc-4(dom9) + unc-4p rescue	2	4	5	5	2	4	5	3	0	4
unc-4(dom9) + unc-4p rescue	5	5	3	3
unc-4(dom9) + unc-4p rescue	5	4	2	5	5	5	0	1	5	2
unc-4(dom9) + mec-3p rescue	0	0	0	0	0	0	0	0	0	0
unc-4(dom9) + mec-3p rescue	0	0	0	0	0	0	0	0	0	1
unc-4(dom9) + mec-3p rescue	0	0	0	0	0	0	0	0	0	0
unc-4(dom9) + mec-3p rescue	0	0	0	0	0	0	0	0	0	0
unc-4(dom9) + mec-3p rescue	0	0	1	0	0	0	0	0	0	0
unc-4(dom9) + mec-3p rescue	0	0	0	0	0	0	0	0	0	0
unc-4(dom9) + mec-3p rescue	0	0	0	0	0	0	0	0	0	0
unc-4(dom9) + mec-3p rescue	1	0	0	0	0	0	0	0	0	0
syd-2(dom11) + syd-2p rescue	5	1	5	5	5	4	5	5	5	5
syd-2(dom11) + syd-2p rescue	5	4	4	1	1	3	5	0	3	3
syd-2(dom11) + syd-2p rescue	5	5	5	5	5	4	4	5	3	2
syd-2(dom11) + syd-2p rescue	3	5	5	2	5	5	5	5	4	5
syd-2(dom11) + syd-2p rescue	5	4	5	3	5	3	3	2	5	2
syd-2(dom11) + syd-2p rescue	0	2	5	5	5	4	5	5	5	5
syd-2(dom11) + syd-2p rescue	3	5	4	5	4	5	3	3	5	4
syd-2(dom11) + syd-2p rescue	5	5	4	5	5	5	5	4	5	4
syd-2(dom11) + syd-2p rescue	3	5	5	4	5	5	2	5	5	5
syd-2(dom11) + syd-2p rescue	5	1	5	5	4	5	4	5	5	5
syd-2(dom11) + syd-2p rescue	5	5	5	3	4	3	4	3	5	3
syd-2(dom11) + mec-3p rescue	5	3	3	0	3	2	4	2	3	0
syd-2(dom11) + mec-3p rescue	4	0	3	2	2	0	5	3	3	2
syd-2(dom11) + mec-3p rescue	2	2	0	5	5	5	4	5	4	3
syd-2(dom11) + mec-3p rescue	5	4	3	2	2	1	3	4	5	4
syd-2(dom11) + mec-3p rescue	2	4	5	3	1	4	2	5	5	0
syd-2(dom11) + mec-3p rescue	3	1	0	5	2	4	3	4	5	4
syd-2(dom11) + mec-3p rescue	4	3	3	2	5	2	4	3	3	2
syd-2(dom11) + mec-3p rescue	4	5	1	4	2	3	4	5	5	4
syd-2(dom11) + mec-3p rescue	5	5	3	2	3	3	2	5	4	4
syd-2(dom11) + mec-3p rescue	4	4	2	4	5	2	3	4	3	5
syd-2(dom11) + mec-3p rescue	5	1	3	5	3	3	4	4	2	5
syd-2(dom11) + mec-3p rescue	4	2	2	2	5	5	2	3	4	3
syd-2(dom11) + mec-3p rescue	4	4	2	1	3	2	1	0	3	2
syd-2(dom11) + mec-3p rescue	2	3	2	2	4	3	2	2	4	3
syd-2(dom11) + mec-3p rescue	5	2	3	3	4	1	4	3	4	2
syd-2(dom11) + mec-3p rescue	2	3	4	5	3	5	1	2	3	2
syd-2(dom11) + mec-3p rescue	3	2	5	3	4	5	3	0	3	3
unc-83(dom12) + cosmid rescue	5	5	5	0	2	5	3	0
unc-83(dom12) + cosmid rescue	5	4	5	0	5	4	3	5	3	2
unc-83(dom12) + cosmid rescue	2	3	5	4	5	4	1	4	5	4
unc-83(dom12) + cosmid rescue	2	4	5	3	3	0	5	5	0	0
unc-83(dom12) + cosmid rescue	5	5	0	1	2	5	4	5	0	2
unc-83(dom12) + cosmid rescue	5	5	4	4	4	5	5	5	5	5
unc-83(dom12) + cosmid rescue	5	4	2	5	5	5	4	5	5	5
unc-83(dom12) + cosmid rescue	0	5	5	4	5	3	5	4	4	5
unc-83(dom12) + cosmid rescue	5	4	3	5	5	5	4	2	5	5
unc-83(dom12) + cosmid rescue	5	5	4	5	5	5	5	5	5	4
unc-83(dom12) + cosmid rescue	2	5	5	5	4	5	1	5	5	5
unc-83(dom12) + cosmid rescue	5	4	0	3	4	5	4	5	2	4
unc-83(dom12) + cosmid rescue	4	5	5	5	3	4	4	4	3	2
unc-68(dom13) + fosmid rescue	0	1	1	2	0	0	1	0	0	0
unc-68(dom13) + fosmid rescue	1	2	0	1	1	1	0	1	1	0
unc-68(dom13) + fosmid rescue	3	2	3	5	5	0	2	4	0	5
unc-68(dom13) + fosmid rescue	2	2	4	3	5	0	4	0	4	5
unc-68(dom13) + fosmid rescue	5	1	5	4	1	5	5	0	3	4
unc-68(dom13) + fosmid rescue	5	3	1	2	5	3	5	4	5	2
unc-68(dom13) + fosmid rescue	4	4	2	3	4	2	3	2	1	0
unc-68(dom13) + fosmid rescue	2	2	1	3	2	0	2	2	2	0
unc-68(dom13) + fosmid rescue	2	2	1	1	0	2	3	0	0	1
unc-68(dom13) + fosmid rescue	2	0	0	1	3	2	5
unc-68(dom13) + fosmid rescue	5	2	3	3	2	0	1	2	5	1
unc-68(dom13) + fosmid rescue	2	3	3	4	1	3	2	0	5	4
unc-68(dom13) + fosmid rescue	1	0	1	2	1	1	2	0	2	2
unc-68(dom13) + fosmid rescue	3	0	2	2	1	4	1	2	2	3
unc-68(dom13) + fosmid rescue	2	3	2	3	0	0	1	1
unc-68(dom13) + fosmid rescue	1	1	1	1	1	0	2	2	0	1
unc-68(dom13) + fosmid rescue	2	0	3	1	1	4	3	4	2	2
unc-68(dom13) + fosmid rescue	1	0	1	2	2	1	2	3	3	0
unc-68(dom13) + fosmid rescue	0	3	1	5	3	1	2	5	1	2
unc-68(dom13) + fosmid rescue	2	2	0	5	0	2	1	3	0	3
unc-68(dom13) + fosmid rescue	1	2	0	1	0
unc-68(dom13) + fosmid rescue	5	4	3	5	3	5
unc-68(dom13) + fosmid rescue	4	3	4	3	5	3	5	3	3	4
unc-68(dom13) + fosmid rescue	5	4	5	4	5	3	4	4	5	3
unc-68(dom13) + fosmid rescue	5	3	4	5	2	5	2	5	4	5
unc-68(dom13) + fosmid rescue	4	3	5	4	4	4	5	5	5	4
unc-68(dom13) + fosmid rescue	5	5	4	0	4	5	5	5	5	5
unc-68(dom13) + fosmid rescue	3	2	5	4	2	5	5
unc-68(dom13) + fosmid rescue	1	4	2	3	5	3	2	4	5	5
unc-68(dom13) + fosmid rescue	5	3	4	5	3	4	4	5	4	2
unc-14(dom8/wt) (heterozygotes)	5	4	5	5	0	5	5	2	4	4
unc-14(dom8/wt) (heterozygotes)	5	5	5	5	4	3	5	4	5	3
unc-14(dom8/wt) (heterozygotes)	5	5	5	5	5	5	5	5	5	5
unc-14(dom8/wt) (heterozygotes)	5	5	5	5	5	4	5	5	5	5
unc-14(dom8/wt) (heterozygotes)	3	4	5	5	5	5	3	5	2	5
unc-14(dom8/wt) (heterozygotes)	5	5	5	2	5	5	5	5	5	1
unc-14(dom8/wt) (heterozygotes)	0	5	5	5	5	5	5	5	5	5
unc-14(dom8/wt) (heterozygotes)	5	4	5	4	5	4	5	5	5	5
unc-14(dom8/wt) (heterozygotes)	5	5	5	5	4	5	5	5	5	5
unc-14(dom8/wt) (heterozygotes)	5	5	3	5	2	5	5	1	5	5
unc-14(dom8/wt) (heterozygotes)	5	1	5	3	5	5	5	5	5	5
unc-4(dom9/wt) (heterozygotes)	5	5	4	5	4	4	5	5	5	4
unc-4(dom9/wt) (heterozygotes)	5	5	4	4	5	5	5	5	5	5
unc-4(dom9/wt) (heterozygotes)	5	5	5	5	4	5	5	5	5	5
unc-4(dom9/wt) (heterozygotes)	5	5	5	4	5	5	4	5	5	5
unc-4(dom9/wt) (heterozygotes)	5	4	5	4	5	4	5	5	5	5
unc-4(dom9/wt) (heterozygotes)	5	5	5	5	4	5	5	4	2	4
unc-4(dom9/wt) (heterozygotes)	5	2	5	5	0	5	5	5	5	5
unc-4(dom9/wt) (heterozygotes)	5	5	2	0	5	3	0	5	5	5
unc-4(dom9/wt) (heterozygotes)	5	5	5	5	5	0	0	0	5	5
unc-4(dom9/wt) (heterozygotes)	5	5	5	5	0	4	5	5	5	5
syd-2(dom11/wt) (heterozygotes)	5	4	5	4	5	5	5	5	5	5
syd-2(dom11/wt) (heterozygotes)	4	3	5	5	5	5	5	4	5	4
syd-2(dom11/wt) (heterozygotes)	5	5	4	4	0	5	0	5	5	2
syd-2(dom11/wt) (heterozygotes)	5	5	5	5	4	3	5	5	4	5
syd-2(dom11/wt) (heterozygotes)	5	1	4	5	0	4	3	5	4	5
syd-2(dom11/wt) (heterozygotes)	5	5	5	5	5	5	5	5	5	5
syd-2(dom11/wt) (heterozygotes)	5	5	5	5	5	3	4	4	3	5
syd-2(dom11/wt) (heterozygotes)	5	5	4	5	5	5	5	3	5	5
syd-2(dom11/wt) (heterozygotes)	5	5	5	5	5	5	5	5	5	5
syd-2(dom11/wt) (heterozygotes)	5	5	5	4	5	5	5	5	5	5
unc-83(dom12/wt) (heterozygotes)	5	5	5	3	5	5	5	5	5	5
unc-83(dom12/wt) (heterozygotes)	5	5	2	5	4	5	5	5	5	5
unc-83(dom12/wt) (heterozygotes)	5	5	5	5	5	5	5	5	5	5
unc-83(dom12/wt) (heterozygotes)	5	5	5	5	5	5	5	5	5	5
unc-83(dom12/wt) (heterozygotes)	5	2	5	5	5	5	5	5	5	4
unc-83(dom12/wt) (heterozygotes)	5	5	5	5	5	5	5	2	5	5
unc-83(dom12/wt) (heterozygotes)	5	5	5	5	5	0	5	5	5	5
unc-83(dom12/wt) (heterozygotes)	5	0	4	5	5	5	5	5	0	4
unc-68(dom13/wt) (heterozygotes)	5	5	5	5	4	0	2	4	5	5
unc-68(dom13/wt) (heterozygotes)	3	5	5	5	3	3	5	5	5	5
unc-68(dom13/wt) (heterozygotes)	4	4	5	2	4	3	5	4	3	5
unc-68(dom13/wt) (heterozygotes)	5	5	3	2	3	4	4	3	5	5
unc-68(dom13/wt) (heterozygotes)	3	5	5	2	3	4	5	5	5	1
unc-68(dom13/wt) (heterozygotes)	5	5	4	5	5	5	5	0	5	5
unc-68(dom13/wt) (heterozygotes)	5	1	3	5	5	0	4	5	2	3
unc-68(dom13/wt) (heterozygotes)	5	4	4	5	5	0	5	4	5	5
unc-68(dom13/wt) (heterozygotes)	5	5	5	5	5	4	3	5	3	2
unc-68(dom13/wt) (heterozygotes)	1	5	5	2	5	1	5	5	3	5
unc-68(dom13/wt) (heterozygotes)	5	5	5	5	0	5	5	3	4	5
unc-68(dom13/wt) (heterozygotes)	5	3	5	4	5	1	5	5	5	4
unc-68(dom13/wt) (heterozygotes)	5	5	3	5	5	0	5	1	5	2
eat-4(dom15/wt) (heterozygotes)	5	4	5	5	4	5	5	4	1	5
eat-4(dom15/wt) (heterozygotes)	5	0	5	5	5	5	2	5	4	5
eat-4(dom15/wt) (heterozygotes)	5	0	5	5	2	5	5	4	5	5
eat-4(dom15/wt) (heterozygotes)	2	5	0	5	5	5	5	3	5	5
eat-4(dom15/wt) (heterozygotes)	2	5	5	4	3	5	5	2	5	5
eat-4(dom15/wt) (heterozygotes)	5	5	4	5	5	4	0	5	5	5
eat-4(dom15/wt) (heterozygotes)	5	5	5	4	5	5	5	5	5	5
eat-4(dom15/wt) (heterozygotes)	5	4	5	5	5	3	3	5	5	5
eat-4(dom15/wt) (heterozygotes)	5	5	5	5	5	5	5	5	0	5
eat-4(dom15/wt) (heterozygotes)	5	5	5	5	5	5	5	4	5	4
eat-4(dom15/wt) (heterozygotes)	5	5	5	5	5	4	5	5	5	5
eat-4(dom15/wt) (heterozygotes)	5	5	5	5	3	0	5	5	5	5
eat-4(dom15/wt) (heterozygotes)	5	2	5	5	3	3	5	3	5	5
eat-4(dom15/wt) (heterozygotes)	5	0	4	5	5	5	0	5	5	3
unc-68(r1161)	0	3	2	1	2	2	4	2	3	2
unc-68(r1161)	2	4	4	0	5	1	2	0	2	2
unc-68(r1161)	1	1	4	1	3	2	3	1	2	4
unc-68(r1161)	1	3	5	5	0	3	5	0	4	0
unc-68(r1161)	2	3	0	5	0	3	1	4	2	2
unc-68(r1161)	3	2	4	2	1	2	3	1	3	5
unc-68(r1161)	0	2	3	2	2	4	2	3	2	0
unc-68(r1161)	2	1	3	2	1	4	1	0	2	2
unc-68(r1161)	2	3	0	4	3	4	5	2	3	5
unc-68(r1161)	2	3	4	3	4	0	5	3	3	1
unc-68(r1161)	4	3	0	4	0	3	2	2	3	5
unc-68(r1161)	5	2	4	2	4	4	3	4	1	2
unc-68(r1161)	3	5	4	5	3	5	3	5	3	5
unc-68(r1161)	0	4	3	3	4	5	4	0	3	3
unc-68(r1161)	2	1	2	5	5	3	4	3	2	5
unc-68(r1161)	1	2	3	4	0	0	2	1	1	4
unc-68(r1161)	2	0	3	2	4	2	1	3	2	4
unc-68(r1161)	2	3	1	2	1	3	5	3	1	3
unc-68(r1161)	5	0	1	5	4	5	0	5	5	2
unc-68(r1162)	4	0	3	5	2	5	3	1	3	4
unc-68(r1162)	5	1	2	5	5	5	5	1	3	0
unc-68(r1162)	1	0	4	5	5	5	5	2	3	3
unc-68(r1162)	3	0	5	2	5	3	0	4	3	4
unc-68(r1162)	5	3	1	5	4	5	4	4	5	3
unc-68(r1162)	4	2	3	5	4	3	3	5	2	3
unc-68(r1162)	2	3	3	4	5	5	3	5	4	4
unc-68(r1162)	5	4	3	4	4	3	3	4	2	3

## Sheet: Swimming
Thrashing rate (Fig. 5 and 8)
Strain	BBPS
unc-68(r1161)	0.0166667
unc-68(r1161)	0.2
unc-68(r1161)	0.0333333
unc-68(r1161)	0.05
unc-68(r1161)	0.1
unc-68(r1161)	0.0333333
unc-68(r1161)	0.0166667
unc-68(r1161)	0.216667
unc-68(r1161)	0.1
unc-68(r1161)	0
unc-68(r1161)	0.1284
unc-68(r1161)	0.005125
unc-68(r1161)	0
unc-68(r1161)	0.0025
unc-68(r1161)	0.0996
unc-68(r1161)	0
unc-68(r1161)	0.141111
unc-68(r1161)	0.10025
unc-68(r1161)	0.223143
unc-68(r1161)	0.0117143
unc-68(r1161)	0.0462
unc-68(r1161)	0
unc-68(r1161)	0
unc-68(r1161)	0.039
unc-68(r1161)	0.074
unc-68(r1161)	0.208
unc-68(r1161)	0.0123333
unc-68(r1161)	0.055
unc-68(r1161)	0.027
unc-68(r1161)	0.025
unc-68(r1161)	0.00933333
unc-68(r1161)	0.0374286
unc-68(r1161)	0.0085
unc-68(r1161)	0
unc-68(r1161)	0.083
unc-68(r1161)	0.125
unc-68(r1161)	0.007
unc-68(r1161)	0.1486
unc-68(r1161)	0
unc-68(r1161)	0.0333333
unc-68(r1161)	0.0666667
unc-68(r1161)	0
unc-68(r1161)	0
unc-68(r1161)	0
unc-68(r1161)	0.05
unc-68(r1161)	0
unc-68(r1161)	0
unc-68(r1161)	0
unc-68(r1161)	0
unc-68(r1161)	0.0134
unc-68(r1161)	0
unc-68(r1161)	0
unc-68(r1161)	0.0668
unc-68(r1161)	0
unc-68(r1161)	0
unc-68(r1161)	0
unc-68(r1161)	0
unc-68(r1161)	0
unc-68(r1161)	0
unc-68(r1161)	0
unc-68(r1161)	0
unc-68(r1161)	0.033
unc-68(r1161)	0
unc-68(r1161)	0
unc-68(r1161)	0
unc-68(r1161)	0.033
unc-68(r1161)	0
unc-68(r1161)	0
unc-68(r1161)	0.008
unc-68(r1161)	0
unc-68(r1161)	0.0106667
unc-68(r1161)	0.0383333
unc-68(r1161)	0.0345714
unc-68(r1161);[rab-3p::unc-68]	1.11667
unc-68(r1161);[rab-3p::unc-68]	0.8975
unc-68(r1161);[rab-3p::unc-68]	0.593667
unc-68(r1161);[rab-3p::unc-68]	1.0805
unc-68(r1161);[rab-3p::unc-68]	0.8495
unc-68(r1161);[rab-3p::unc-68]	0.891333
unc-68(r1161);[rab-3p::unc-68]	0.8465
unc-68(r1161);[rab-3p::unc-68]	0.78075
unc-68(r1161);[rab-3p::unc-68]	0.9055
unc-68(r1161);[rab-3p::unc-68]	0.816
unc-68(r1161);[rab-3p::unc-68]	0.657
unc-68(r1161);[rab-3p::unc-68]	1.086
unc-68(r1161);[rab-3p::unc-68]	0.729333
unc-68(r1161);[rab-3p::unc-68]	1.069
unc-68(r1161);[rab-3p::unc-68]	1.344
unc-68(r1161);[rab-3p::unc-68]	1.2525
unc-68(r1161);[rab-3p::unc-68]	1.45943
unc-68(r1161);[rab-3p::unc-68]	0.6975
unc-68(r1161);[rab-3p::unc-68]	0.831
unc-68(r1161);[rab-3p::unc-68]	0.882
unc-68(r1161);[rab-3p::unc-68]	0.987333
unc-68(r1161);[rab-3p::unc-68]	1.0315
unc-68(r1161);[rab-3p::unc-68]	1.0028
unc-68(r1161);[rab-3p::unc-68]	1.23325
unc-68(r1161);[rab-3p::unc-68]	0.9036
unc-68(r1161);[rab-3p::unc-68]	1.07833
unc-68(r1161);[rab-3p::unc-68]	1.141
unc-68(r1161);[myo-3p::unc-68]	1.036
unc-68(r1161);[myo-3p::unc-68]	1.142
unc-68(r1161);[myo-3p::unc-68]	1.19917
unc-68(r1161);[myo-3p::unc-68]	0.5722
unc-68(r1161);[myo-3p::unc-68]	0.93475
unc-68(r1161);[myo-3p::unc-68]	1.098
unc-68(r1161);[myo-3p::unc-68]	0.882
unc-68(r1161);[myo-3p::unc-68]	0.819625
unc-68(r1161);[myo-3p::unc-68]	0.788286
unc-68(r1161);[myo-3p::unc-68]	0.9095
unc-68(r1161);[myo-3p::unc-68]	0.906
unc-68(r1161);[myo-3p::unc-68]	0.794
unc-68(r1161);[myo-3p::unc-68]	0.793818
unc-68(r1161);[myo-3p::unc-68]	0.833333
unc-68(r1161);[myo-3p::unc-68]	0.7265
unc-68(r1161);[myo-3p::unc-68]	0.5455
unc-68(r1161);[myo-3p::unc-68]	0.8095
unc-68(r1161);[myo-3p::unc-68]	0.854333
unc-68(r1161);[myo-3p::unc-68]	0.6938
unc-68(r1161);[myo-3p::unc-68]	0.91775
unc-68(r1161);[myo-3p::unc-68]	0.995
unc-68(r1161);[myo-3p::unc-68]	1.2
unc-68(r1161);[myo-3p::unc-68]	0.553
unc-68(r1161);[myo-3p::unc-68]	0.957
unc-68(r1161);[myo-3p::unc-68]	1.389
unc-68(syb212)	0
unc-68(syb212)	0
unc-68(syb212)	0
unc-68(syb212)	0
unc-68(syb212)	0
unc-68(syb212)	0
unc-68(syb212)	0
unc-68(syb212)	0
unc-68(syb212)	0
unc-68(syb212)	0
unc-68(syb212)	0
unc-68(syb212)	0
unc-68(syb212)	0
unc-68(syb212)	0.00988889
unc-68(syb212)	0
unc-68(syb212)	0
unc-68(syb212)	0
unc-68(syb212)	0
unc-68(syb212)	0
unc-68(syb212)	0
unc-68(syb212)	0
unc-68(syb212)	0
unc-68(syb212)	0
unc-68(syb212)	0
unc-68(syb212)	0
unc-68(syb212)	0
unc-68(syb212)	0
unc-68(syb212)	0
unc-68(syb212)	0
unc-68(syb212)	0
unc-68(syb212)	0
unc-68(syb212)	0
unc-68(syb212)	0
unc-68(syb212)	0
unc-68(syb212)	0
unc-68(syb212)	0
unc-68(dom13)	0.0166667
unc-68(dom13)	0.0166667
unc-68(dom13)	0
unc-68(dom13)	0
unc-68(dom13)	0
unc-68(dom13)	0.0166667
unc-68(dom13)	0
unc-68(dom13)	0
unc-68(dom13)	0
unc-68(dom13)	0
unc-68(dom13)	0
unc-68(dom13)	0
unc-68(dom13)	0
unc-68(dom13)	0
unc-68(dom13)	0.0166667
unc-68(dom13)	0
unc-68(dom13)	0
unc-68(dom13)	0
unc-68(dom13)	0
unc-68(dom13)	0
unc-68(dom13)	0
unc-68(dom13)	0
unc-68(dom13)	0
unc-68(dom13)	0
unc-68(dom13)	0
unc-68(dom13)	0
unc-68(dom13)	0
unc-68(dom13)	0
unc-68(dom13)	0
unc-68(dom13)	0
unc-68(dom13)	0
unc-68(dom13)	0
unc-68(dom13)	0
unc-68(dom13)	0
unc-68(dom13)	0
unc-68(dom13)	0
unc-68(dom13)	0
unc-68(dom13)	0
unc-68(dom13)	0
unc-68(dom13)	0
unc-68(dom13)	0
unc-68(dom13)	0
unc-68(dom13)	0

## Sheet: Phayryngeal pumping
Interbeat interval analysis (Fig. 4)																																											Pharyngeal pumping rate analysis (Fig. 2 and 4)
	Interbeat interval (s)												Interbeat interval (s)												Interbeat interval (s)
N2	animal1	animal2	animal3	animal4	animal5	animal6	animal7	animal8	animal9	animal10		unc-68(r1161)	animal1	animal2	animal3	animal4	animal5	animal6	animal7	animal8	animal9	animal10		unc-68(dom13)	animal1	animal2	animal3	animal4	animal5	animal6	animal7	animal8	animal9	animal10									Genotype	ppr (min-1)
	0.23	0.29	0.29	0.31	0.22	0.23	0.29	0.26	0.24	0.27			0.4	0.28	0.32	0.35	0.26	0.3	0.27	0.27	0.38	0.34			0.42	0.3	0.2	0.29	0.45	0.36	0.34	0.37	0.43	1.46									N2	255
	0.28	0.27	0.28	0.25	0.24	0.27	0.28	0.22	0.21	0.24			0.34	0.3	0.27	0.35	0.26	0.26	0.25	0.3	0.36	0.27			0.85	0.26	0.26	0.28	0.39	0.37	0.33	0.33	0.43	0.21									N2	246
	0.25	0.28	0.27	0.24	0.26	0.24	0.28	0.27	0.21	0.31			0.35	0.31	0.36	0.32	0.27	0.28	0.28	0.22	0.33	0.31			2.11	0.3	0.22	0.31	0.37	0.35	0.31	0.38	0.41	0.17									N2	189
	0.23	0.28	0.3	0.22	0.24	0.26	0.28	0.22	0.24	0.28			0.34	0.29	0.43	0.36	0.3	0.25	0.28	0.26	0.31	0.29			0.45	0.36	0.25	0.87	0.39	0.37	0.27	0.35	0.35	0.35									N2	232.5
	0.21	0.27	0.31	0.27	0.24	0.26	0.25	0.26	0.24	0.24			0.27	0.36	0.36	0.36	0.36	0.29	0.29	0.26	0.27	0.39			0.37	0.25	0.25	0.21	0.38	0.36	0.3	0.33	0.27	0.36									N2	246
	0.21	0.29	0.31	0.24	0.26	0.29	0.26	0.23	0.25	0.26			0.32	0.28	0.37	0.31	0.33	0.26	0.29	0.29	0.29	0.66			1.16	0.28	0.24	0.18	0.34	0.41	0.36	0.25	0.45	0.26									N2	228
	0.23	0.29	0.29	0.24	0.26	0.27	0.28	0.28	0.22	0.26			0.32	0.34	0.35	0.25	0.31	0.26	0.29	0.23	0.29	0.35			1.44	0.29	0.36	0.69	0.3	0.33	0.26	0.27	0.42	0.54									N2	238.5
	0.24	0.28	0.3	0.22	0.25	0.27	0.26	0.26	0.24	0.25			0.31	0.32	0.38	0.29	0.37	0.27	0.27	0.25	0.28	0.24			0.26	0.29	0.23	0.75	0.3	0.24	0.28	0.28	0.3	0.22									N2	250.5
	0.21	0.27	0.3	0.25	0.27	0.32	0.26	0.24	0.23	0.25			0.3	0.32	0.34	0.26	0.26	0.27	0.32	0.27	0.26	0.38			0.69	0.27	0.26	0.68	0.23	0.46	0.32	0.25	0.38	0.22									N2	237
	0.22	0.25	0.3	0.21	0.25	0.3	0.26	0.27	0.25	0.27			0.33	0.4	0.37	0.28	0.27	0.24	0.28	0.27	0.24	0.32			0.44	0.26	0.21	0.16	0.23	0.53	0.31	0.25	0.32	0.24									N2	220.5
	0.24	0.24	0.3	0.22	0.23	0.27	0.31	0.27	0.21	0.26			0.3	0.31	0.41	0.25	0.3	0.29	0.28	0.26	0.27	0.26			0.53	0.27	0.23	0.62	0.24	0.92	0.28	0.23	0.34	0.24									N2	247.5
	0.23	0.3	0.3	0.23	0.26	0.3	0.22	0.25	0.24	0.25			0.31	0.33	0.34	0.32	0.38	0.28	0.31	0.27	0.28	0.32			0.44	0.27	0.21	0.41	0.22	0.3	0.33	0.26	0.27	0.23									N2	249
	0.23	0.25	0.32	0.23	0.26	0.29	0.26	0.24	0.24	0.26			0.32	0.37	0.33	0.27	0.25	0.29	0.27	0.26	0.28	0.35			0.41	0.26	0.23	0.37	0.24	0.54	0.25	0.26	0.35	0.23									N2	204
	0.22	0.25	0.29	0.23	0.25	0.29	0.26	0.24	0.23	0.25			0.3	0.36	0.37	0.35	0.3	0.26	0.26	0.3	0.25	0.27			1.06	0.26	0.22	0.54	0.24	0.44	0.36	0.25	0.31	0.22									N2	259.5
	0.23	0.25	0.33	0.23	0.27	0.31	0.26	0.27	0.24	0.26			0.31	0.35	0.37	0.22	0.3	0.27	0.26	0.24	0.27	0.3			0.37	0.27	0.23	0.66	0.23	0.42	0.26	0.25	0.36	1.85									N2	246
	0.25	0.28	0.32	0.23	0.24	0.29	0.26	0.26	0.22	0.24			0.37	0.34	0.36	0.31	0.37	0.26	0.27	0.25	0.28	0.31			0.82	0.28	0.24	0.53	0.25	0.72	0.31	0.25	0.31	0.25									N2	250
	0.25	0.25	0.32	0.25	0.26	0.27	0.25	0.25	0.24	0.28			0.27	0.33	0.35	0.29	0.35	0.26	0.26	0.26	0.28	0.29			0.67	0.25	0.22	0.61	0.22	0.53	0.29	0.29	0.26	0.22									N2	227
	0.25	0.25	0.3	0.22	0.24	0.32	0.27	0.26	0.23	0.26			0.31	0.37	0.38	0.26	0.31	0.26	0.29	0.28	0.24	0.3			0.87	0.26	0.38	0.55	0.24	0.62	0.36	0.32	0.34	0.21									N2	232
	0.24	0.26	0.31	0.22	0.27	0.29	0.26	0.24	0.25	0.25			0.29	0.35	0.38	0.26	0.33	0.27	0.26	0.26	0.28	0.29			0.61	0.29	0.33	0.52	0.22	0.22	0.27	0.29	0.31	0.23									N2	221
	0.24	0.25	0.31	0.22	0.26	0.3	0.26	0.24	0.23	0.23			0.27	0.37	0.36	0.24	0.34	0.25	0.25	0.29	0.25	0.3			0.43	0.27	0.33	0.57	0.22	0.72	0.32	0.31	0.31	0.23									N2	223
	0.24	0.25	0.3	0.22	0.26	0.36	0.27	0.24	0.23	0.24			0.32	0.31	0.39	0.28	0.33	0.27	0.26	0.26	0.27	0.29			0.35	0.25	0.47	0.54	0.2	0.6	0.3	0.24	0.27	0.33									N2	220
	0.2	0.22	0.32	0.23	0.24	0.25	0.26	0.25	0.26	0.26			0.29	0.37	0.34	0.27	0.32	0.28	0.27	0.29	0.28	0.31			0.33	0.28	0.39	0.57	0.3	0.53	0.3	0.25	0.28	0.2									N2	222
	0.23	0.22	0.32	0.22	0.25	0.3	0.24	0.25	0.25	0.26			0.31	0.35	0.43	0.26	0.36	0.28	0.27	0.31	0.25	0.28			0.36	0.25	0.32	0.67	0.18	0.5	0.29	0.25	0.34	0.25									r1161	192
	0.23	0.22	0.32	0.21	0.26	0.31	0.27	0.26	0.22	0.26			0.31	0.35	0.37	0.26	0.27	0.26	0.26	0.28	0.27	0.29			0.22	0.26	0.64	0.72	0.22	0.55	0.36	0.31	0.31	0.28									r1161	140.667
	0.24	0.24	0.36	0.23	0.25	0.29	0.25	0.24	0.24	0.28			0.29	0.26	0.38	0.3	0.31	0.27	0.26	0.29	0.26	0.29			0.28	0.28	0.39	0.46	0.22	0.55	0.28	0.35	0.32	0.23									r1161	158
	0.22	0.22	0.32	0.23	0.24	0.3	0.28	0.25	0.26	0.32			0.28	0.33	0.38	0.28	0.29	0.27	0.28	0.32	0.25	0.28			0.28	0.26	0.37	0.21	0.24	0.52	0.32	0.27	0.32	0.25									r1161	196.667
	0.22	0.22	0.32	0.21	0.25	0.3	0.25	0.24	0.25	0.29			0.3	0.39	0.47	0.28	0.27	0.27	0.28	0.28	0.29	0.3			0.26	0.25	0.48	0.77	0.22	0.71	0.29	0.29	0.32	0.25									r1161	170
	0.24	0.22	0.33	0.24	0.27	0.31	0.28	0.26	0.25	0.3			0.3	0.32	0.37	0.27	0.32	0.28	0.27	0.27	0.26	0.29			0.27	0.28	0.15	0.6	0.22	0.59	0.35	0.27	0.25	0.26									r1161	133.333
	0.23	0.24	0.33	0.22	0.24	0.32	0.27	0.24	0.27	0.31			0.28	0.31	0.4	0.27	0.29	0.28	0.29	0.27	0.3	0.28			0.29	0.27	0.4	0.55	0.24	0.37	0.32	0.3	0.28	0.29									r1161	156
	0.22	0.23	0.36	0.23	0.26	0.31	0.25	0.25	0.26	0.31			0.34	0.35	0.42	0.32	0.31	0.24	0.28	0.29	0.26	0.3				0.26	0.6	0.68	0.24	0.17	0.33	0.28	0.31	0.23									r1161	160.667
	0.25	0.22	0.35	0.23	0.25	0.32	0.28	0.27	0.25	0.31			0.26	0.35	0.37	0.25	0.34	0.26	0.3	0.29	0.27	0.29				0.49	0.84	0.7	0.24	0.67	0.27	0.31	0.34	0.25									r1161	142.667
	0.23	0.21	0.35	0.24	0.26	0.31	0.25	0.27	0.26	0.3			0.29	0.34	0.35	0.27	0.31	0.3	0.27	0.27	0.28	0.31				0.21	0.72	0.31	0.24	0.6	0.32	0.31	0.33	0.24									r1161	129.333
	0.22	0.21	0.26	0.24	0.25	0.31	0.27	0.26	0.26	0.31			0.28	0.33	0.35	0.29	0.29	0.29	0.28	0.32	0.29	0.29				0.27	0.66	0.14	0.23	0.56	0.29	0.27	0.31	0.26									r1161	158
	0.22	0.22	0.32	0.21	0.26	0.31	0.27	0.28	0.25	0.29			0.29	0.35	0.38	0.27	0.31	0.27	0.27	0.28	0.28	0.3				0.27	0.81	0.49	0.25	0.63	0.35	0.28	0.34	0.25									r1161	178
	0.25	0.24	0.33	0.23	0.24	0.31	0.26	0.3	0.24	0.31			0.31	0.33	0.39	0.27	0.31	0.27	0.28	0.28	0.26	0.32				0.26	0.65	0.81	0.83	0.55	0.33	0.28	0.32	0.24									r1161	156
	0.24	0.23	0.31	0.24	0.26	0.31	0.26	0.27	0.28	0.3			0.28	0.36	0.37	0.29	0.3	0.26	0.3	0.28	0.29	0.26				0.26	0.72	0.71	0.41	0.66	0.31	0.3	0.32	0.28									r1161	176
	0.25	0.27	0.33	0.23	0.23	0.33	0.25	0.33	0.25	0.32			0.3	0.35	0.39	0.26	0.3	0.28	0.26	0.28	0.27	0.28				0.28	0.42		0.91	0.65	0.32	0.27	0.31	0.24									r1161	174
	0.26	0.24	0.32	0.24	0.26	0.3	0.25	0.3	0.27	0.26			0.27	0.33	0.38	0.29	0.32	0.29	0.28	0.29	0.26	0.29				0.56	0.23		0.45		0.33	0.26	0.33	0.23									r1161	172
	0.25	0.24	0.31	0.25	0.25	0.29	0.25	0.27	0.26	0.29			0.28	0.32	0.35	0.29	0.29	0.37	0.28	0.29	0.29	0.29				0.21	0.92		0.25		0.36	0.25	0.31	0.24									r1161	170
	0.25	0.23	0.32	0.24	0.23	0.3	0.26	0.26	0.27	0.33			0.29	0.31	0.4	0.27	0.27	0.26	0.28	0.3	0.26	0.31				0.34	0.36		0.28		0.33	0.3	0.3	0.22									r1161	174
	0.24	0.3	0.31	0.25	0.27	0.31	0.26	0.29	0.27	0.29			0.27	0.35	0.37	0.3	0.34	0.28	0.26	0.27	0.31	0.3				0.25	0.73		0.27		0.33	0.31	0.32	0.23									r1161	160
	0.24	0.26	0.34	0.24	0.26	0.3	0.26	0.27	0.27	0.31			0.29	0.36	0.35	0.29	0.31	0.29	0.27	0.29	0.31	0.31				0.27	0.64		0.31		0.33	0.28	0.32	0.21									r1161	154
	0.26	0.29	0.37	0.23	0.24	0.32	0.27	0.31	0.26	0.29			0.29	0.35	0.36	0.28	0.3	0.28	0.27	0.29	0.23	0.28				0.27	0.6		0.27		0.32	0.33	0.34	0.33									r1161	170
	0.24	0.26	0.33	0.23	0.25	0.28	0.25	0.28	0.24	0.28			0.27	0.35	0.33	0.29	0.38	0.29	0.29	0.3	0.29	0.3				0.28	0.4		0.28		0.34	0.23	0.34	0.24									r1161	176
	0.24	0.26	0.26	0.23	0.26	0.33	0.25	0.28	0.27	0.34			0.26	0.37	0.32	0.31	0.25	0.28	0.27	0.29	0.28	0.3				0.27	0.19		0.24		0.32	0.27	0.34	2.05									r1161	142
	0.24	0.51	0.37	0.24	0.25	0.3	0.27	0.28	0.25	0.31			0.28	0.37	0.35	0.28	0.31	0.28	0.28	0.3	0.29	0.29				0.27			0.22		0.35	0.27	0.35	0.27									r1161	172
	0.27	0.21	0.31	0.21	0.26	0.29	0.26	0.28	0.26	0.31			0.27	0.35	0.33	0.31	0.31	0.33	0.26	0.28	0.28	0.32				0.26			0.24		0.34	0.27	0.32										r1161	126
	0.22	0.25	0.32	0.24	0.25	0.31	0.26	0.28	0.25	0.31			0.28	0.38	0.37	0.27	0.3	0.3	0.28	0.29	0.29	0.28				0.29			0.25		0.33	0.28	0.32										r1161	148
	0.22	0.27	0.35	0.23	0.25	0.29	0.27	0.29	0.25	0.31			0.27	0.32	0.35	0.28	0.29	0.31	0.29	0.29	0.29	0.31				0.23			0.29		0.35	0.27	0.34										r1161	88
	0.24	0.25	0.33	0.22	0.24	0.29	0.25	0.27	0.27	0.26			0.29	0.41	0.32	0.28	0.32	0.36	0.25	0.28	0.3	0.28				0.25			0.24		0.32	0.26	0.31										r1161	182
	0.26	0.26	0.33	0.23	0.25	0.28	0.26	0.32	0.26	0.3			0.29	0.36	0.4	0.29	0.51	0.33	0.28	0.28	0.28	0.32				0.25			0.28		0.34	0.27	0.32										r1161	134
	0.24	0.26	0.34	0.22	0.24	0.27	0.27	0.25	0.25	0.27			0.28	0.36	0.37	0.29	0.28	0.26	0.28	0.28	0.34	0.3				0.29			0.27		0.33	0.31	0.35										r1161	32
	0.24	0.23	0.33	0.24	0.25	0.28	0.27	0.27	0.26	0.3			0.28	0.36	0.38	0.3	0.33	0.29	0.28	0.28	0.34	0.3				0.26			0.26		0.35	0.28	0.34										r1161	152.667
	0.24	0.25	0.33	0.23	0.24	0.29	0.27	0.27	0.27	0.29			0.3	0.36	0.36	0.33	0.31	0.29	0.27	0.28	0.26	0.31				0.27			0.26		0.33	0.27	0.33										r1161	152
	0.24	0.25	0.24	0.25	0.26	0.27	0.28	0.33	0.26	0.29			0.31	0.36	0.38	0.25	0.26	0.33	0.28	0.32	0.28	0.29				0.23			0.27			0.28	0.27										r1161	146
	0.26	0.24	0.34	0.26	0.26	0.29	0.26	0.25	0.27	0.31			0.26	0.39	0.38	0.3	0.32	0.3	0.29	0.27	0.33	0.32				0.28			0.29			0.28	0.31										r1161	170
	0.24	0.27	0.29	0.25	0.25	0.28	0.26	0.31	0.26	0.33			0.29	0.37	0.35	0.27	0.29	0.31	0.28	0.27	0.27	0.3				0.25			0.27			0.26	0.31										r1161	130.667
	0.25	0.24	0.33	0.26	0.25	0.3	0.25	0.27	0.27	0.3			0.28	0.41	0.37	0.29	0.3	0.29	0.29	0.27	0.28	0.31				0.24			0.3			0.27	0.31										r1161	190
	0.25	0.26	0.31	0.26	0.24	0.28	0.25	0.3	0.26	0.3			0.29	0.38	0.37	0.29	0.29	0.3	0.26	0.31	0.31	0.32				0.29			0.28			0.29	0.29										r1161	122
	0.25	0.28	0.33	0.24	0.24	0.29	0.26	0.28	0.27	0.38			0.28	0.35	0.38	0.28	0.29	0.29	0.28	0.27	0.28	0.3				0.26			0.27			0.28											r1161	56
	0.24	0.27		0.24	0.26	0.35	0.26	0.31	0.27	0.32			0.27	0.38	0.37	0.32	0.34	0.32	0.27	0.26	0.27	0.3				0.27			0.27			0.28											r1161	166
	0.24	0.28		0.25	0.24	0.27	0.28	0.28	0.27	0.33			0.27	0.35	0.36	0.28	0.27	0.28	0.28	0.3	0.28	0.31				0.27						0.27											r1161	180
	0.23	0.24		0.23	0.24	0.28	0.26	0.27	0.25	0.31			0.28	0.38	0.35	0.28	0.3	0.31	0.32	0.29	0.31	0.32				0.25						0.26											dom13	102
	0.23	0.24		0.26	0.26	0.26	0.26	0.3	0.26				0.28	0.38	0.37	0.31	0.39	0.29	0.25	0.29	0.29	0.31				0.28						0.26											dom13	232.5
	0.21	0.25		0.27	0.25		0.28	0.28	0.27				0.29	0.35	0.38	0.29	0.53	0.28	0.3	0.3	0.31	0.3				0.26						0.24											dom13	136.5
	0.25	0.26		0.26	0.26		0.25	0.31	0.27				0.28	0.41	0.38	0.29	0.27	0.31	0.25	0.26	0.29	0.32				0.29																	dom13	126
	0.25	0.25		0.25	0.22		0.26	0.28	0.26				0.27	0.37	0.4	0.31		0.29	0.32	0.33	0.28	0.3				0.28																	dom13	208.5
	0.25	0.26		0.25	0.24		0.27	0.32	0.26				0.35	0.32	0.44	0.3		0.31	0.27	0.25	0.29	0.3																					dom13	153
	0.24	0.24		0.24	0.24		0.27	0.3	0.27				0.26	0.36	0.34	0.26		0.29	0.29	0.28	0.3	0.36																					dom13	216
	0.24	0.24		0.24	0.23		0.28	0.31	0.28				0.29	0.36	0.42	0.28		0.32	0.29	0.28	0.28	0.27																					dom13	213
	0.23	0.26		0.23	0.25		0.24		0.28				0.28	0.35	0.37	0.29		0.36	0.26	0.28	0.29	0.29																					dom13	207
	0.23	0.23		0.23	0.26		0.27		0.25				0.29	0.36	0.39	0.3		0.34	0.29	0.29	0.32	0.31																					dom13	126
	0.23	0.23		0.25	0.24		0.28		0.29				0.29	0.33	0.39	0.3		0.33	0.28	0.31	0.3	0.3																					dom13	192
	0.23			0.25	0.24				0.28				0.28	0.33	0.35	0.29		0.35	0.3	0.26	0.36	0.3																					dom13	202.5
	0.25				0.24				0.26				0.3	0.35	0.38	0.29		0.35	0.26	0.32	0.31	0.31																					dom13	132
	0.23								0.3				0.31	0.34	0.36	0.28		0.35	0.27	0.29	0.3	0.28																					dom13	195
	0.24												0.34	0.37	0.4	0.3		0.35	0.33	0.32	0.23	0.32																					dom13	187.5
	0.24												0.23	0.4	0.45	0.28		0.41	0.25	0.26	0.29	0.31																					dom13	183
	0.26												0.3	0.36	0.36	0.31		0.25	0.3	0.31	0.3	0.33																					dom13	192
	0.23												0.28	0.33		0.29		0.28	0.28	0.33	0.27	0.32																					dom13	187.5
													0.29	0.35		0.29		0.3	0.28	0.3	0.28	0.3																					dom13	88.5
													0.3	0.35		0.3		0.28	0.28	0.29	0.3	0.28																					dom13	177
													0.27			0.28		0.3	0.28	0.32	0.28	0.3																					dom13	159
													0.31			0.32		0.28	0.28	0.32	0.29	0.28																					dom13	127.5
													0.29			0.29		0.27	0.3	0.28	0.28	0.28																					dom13	153
													0.28			0.3		0.29	0.28	0.3	0.27	0.28																					dom13	165
													0.27			0.35		0.3	0.38	0.3	0.27	0.31																					dom13	126
													0.28			0.26		0.31	0.35	0.28	0.25	0.31																					dom13	102
													0.29			0.3		0.3	0.25	0.31	0.29	0.32																					dom13	162
													0.27			0.3		0.3	0.27	0.34	0.3	0.29																					dom13	163.5
													0.33			0.29		0.36	0.29	0.31	0.29	0.35																					dom13	184.5
													0.27			0.27		0.35	0.27	0.3	0.34																						dom13	151.5
													0.3			0.32			0.3	0.3	0.27																						syb212	165
													0.26			0.29			0.28	0.31	0.28																						syb212	213
													0.36			0.28			0.3	0.3	0.31																						syb212	57
													0.26			0.28			0.3	0.32	0.31																						syb212	223.5
																0.29			0.33	0.41	0.32																						syb212	117
																0.27			0.3	0.2	0.31																						syb212	105
																0.27			0.29	0.29	0.32																						syb212	49.5
																0.27			0.39	0.31	0.29																						syb212	202.5
																0.3			0.23	0.32	0.32																						syb212	166.5
																			0.31	0.31																							syb212	183
																																											syb212	171
																																											syb212	72
																																											syb212	199.5
																																											syb212	198
																																											syb212	174
																																											syb212	159
																																											syb212	169.5
																																											syb212	183
																																											syb212	151.5
																																											syb212	157.5
																																											syb212	172.5
																																											syb212	163.5
																																											syb212	190.5
																																											syb212	172.5
																																											syb212	270.6
																																											syb212	133.5
																																											syb212	30
																																											syb212	0
																																											syb212	148.5
																																											syb212	136.5
																																											syb212	130.5
																																											ky5	234
																																											ky5	241.5
																																											ky5	232.5
																																											ky5	240
																																											ky5	219
																																											ky5	178.5
																																											ky5	211.5
																																											ky5	217.5
																																											ky5	222
																																											ky5	214.5
																																											ky5	240
																																											ky5	217.5
																																											ky5	210
																																											ky5	252
																																											ky5	130.5
																																											ky5	220.5
																																											ky5	241.5
																																											ky5	222
																																											ky5	205.5
																																											ky5	211.5
																																											ky5	180
																																											ky5	219
																																											ky5	130.5
																																											ky5	216.429
																																											ky5	205.714
																																											ky5	212.143
																																											ky5	225
																																											ky5	212.143
																																											dom15	177
																																											dom15	235.5
																																											dom15	231
																																											dom15	168
																																											dom15	241.5
																																											dom15	214.5
																																											dom15	192
																																											dom15	208.5
																																											dom15	222
																																											dom15	214.5
																																											dom15	204
																																											dom15	223.5
																																											dom15	219
																																											dom15	208.5
																																											dom15	201
																																											dom15	189
																																											dom15	205.5
																																											dom15	211.5
																																											dom15	207
																																											dom15	154.5
																																											dom15	144
																																											dom15	142.5
																																											dom15	145.5
																																											dom15	220.714
																																											dom15	205.714
																																											dom15	203.571
																																											dom15	207.857
																																											dom15	210
																																											dom15	207.857
																																											dom15	225
																																											dom15	210
																																											dom15	199.286
																																											dom15	214.286
																																											dom15	212.143

## Sheet: Calcium imaging
Peak DR/R (Fig. 9B)					FRET/CFP ratio (Fig. 9C)
wild type	unc-68(r1161)	unc-68(dom13)			wild type	unc-68(r1161)	unc-68(dom13)
0.148568	0.186343	0.054477			0.951209	0.979722	1.63071
0.160828	0.175616	0.0385664			0.933101	1.10813	1.47532
0.25308	0.0882327	0.0444305			0.673437	0.765327	0.956402
0.216776	0.19781	0.0198142			0.735557	0.798853	1.58575
0.25787	0.188862	0.0513424			0.867319	0.395807	1.42279
0.182742	0.103026	0.0400725			0.677504	0.754754	1.76678
0.129783	0.0725506	0.0540673			1.27213	1.35688	1.77329
0.14929	0.267693	0.037803			0.598674	0.882422	1.49388
0.111797	0.184269	0.071047			0.617262	0.934677	0.278497
0.168093	0.171604	0.076649				0.813205
0.163921	0.0923577	0.0763331				0.990341
0.13751						1.02753
0.112496						0.881081
